# Supplementary material for: Mechanical Genomic Studies Reveal the Role of d-Alanine Metabolism in Pseudomonas aeruginosa Cell Stiffness
Source: mBio. 2018 Sep 11;9(5):e01340-18. doi: 10.1128/mBio.01340-18 (PMC6134093; doi:10.1128/mBio.01340-18)
Supplement: TABLE S1 [file mbo004184041st1.xlsx]

## Sheet: supplemental table
gene_name	gene_locus_id	PAO1_ortholog_id	mean GRABS score	Std dev (GRABS score)	annotated or hypothetical	KEGG_pathway	cog_pathway	localization
pvcD	PA14_35390	PA2257	-42.1	3.2	annotated	NA	Energy production and conversion / Energy production and conversion	Periplasmic
pdxA	PA14_36100/PA14_07740	PA2212/PA0593	-39.8	2.3	annotated	Vitamin B6 metabolism / Metabolic pathways / Vitamin B6 metabolism / Metabolic pathways	Coenzyme transport and metabolism / Coenzyme transport and metabolism	Cytoplasmic
truB	PA14_62730	PA4742	-37.8	1.7	annotated	NA	Translation, ribosomal structure and biogenesis	Cytoplasmic
mucD	PA14_54390	PA0766	-37.3	5	annotated	Cationic antimicrobial peptide (CAMP) resistance / Two-component system	Posttranslational modification, protein turnover, chaperones / Posttranslational modification, protein turnover, chaperones	Periplasmic
nusA	PA14_62770	PA4745	-36.6	5.4	annotated	NA	Transcription	Cytoplasmic
panC	PA14_62590	PA4730	-36.6	3.5	annotated	beta-Alanine metabolism / Pantothenate and CoA biosynthesis / Metabolic pathways / Biosynthesis of secondary metabolites	Coenzyme transport and metabolism	Cytoplasmic
sucC	PA14_43950	PA1588	-34.5	4.8	annotated	Citrate cycle (TCA cycle) / Propanoate metabolism / C5-Branched dibasic acid metabolism / Metabolic pathways / Biosynthesis of secondary metabolites / Microbial metabolism in diverse environments / Biosynthesis of antibiotics / Carbon metabolism	Energy production and conversion	Cytoplasmic
clpP	PA14_21030/PA14_41240	PA3326/PA1801	-32.8	4.6	annotated	NA / NA	Intracellular trafficking, secretion, and vesicular transport / Posttranslational modification, protein turnover, chaperones / Posttranslational modification, protein turnover, chaperones / Intracellular trafficking, secretion, and vesicular transport	Cytoplasmic
glnK	PA14_69810	PA5288	-32.7	9	annotated	NA	Amino acid transport and metabolism	Cytoplasmic Membrane
cbrA	PA14_62530	PA4725	-29.3	9.1	annotated	NA	General function prediction only / Amino acid transport and metabolism / Signal transduction mechanisms	Cytoplasmic Membrane
mqo	PA14_61400	PA4640	-28.8	1	annotated	Citrate cycle (TCA cycle) / Pyruvate metabolism / Metabolic pathways / Biosynthesis of secondary metabolites / Microbial metabolism in diverse environments / Biosynthesis of antibiotics / Carbon metabolism	General function prediction only	Cytoplasmic
PA14_70400	NA	NA	-28.4	0.7	hypothetical	NA	NA	NA
PA14_53890	NA	NA	-27.6	3.2	hypothetical	NA	NA	NA
fleR	PA14_50180	PA1099	-27.4	5.9	annotated	Two-component system	Signal transduction mechanisms	Cytoplasmic
rho	PA14_69190	PA5239	-27.2	6.3	annotated	RNA degradation	Transcription	Cytoplasmic
ruvA	PA14_51790	PA0966	-26.9	2.5	annotated	Homologous recombination	Replication, recombination and repair	Cytoplasmic
PA14_68970	NA	NA	-26.9	4.2	hypothetical	NA	NA	NA
ccoN	PA14_44370/PA14_10500	PA1554/PA4133	-26.5	6.8	annotated	Oxidative phosphorylation / Metabolic pathways / Two-component system / Oxidative phosphorylation / Metabolic pathways / Two-component system	Posttranslational modification, protein turnover, chaperones / Posttranslational modification, protein turnover, chaperones	Cytoplasmic Membrane
pepP	PA14_69000	PA5224	-26.3	8	annotated	NA	Amino acid transport and metabolism	Cytoplasmic
lasI	PA14_45940	PA1432	-26.3	6.7	annotated	Cysteine and methionine metabolism / Metabolic pathways / Quorum sensing / Biofilm formation - Pseudomonas aeruginosa	Signal transduction mechanisms / Secondary metabolites biosynthesis, transport and catabolism	Cytoplasmic
purH	PA14_64200	PA4854	-25.5	5	annotated	Purine metabolism / One carbon pool by folate / Metabolic pathways / Biosynthesis of secondary metabolites / Biosynthesis of antibiotics	Nucleotide transport and metabolism	Cytoplasmic
cysM	PA14_52210	PA0932	-25.4	9.5	annotated	Cysteine and methionine metabolism / Sulfur metabolism / Metabolic pathways / Biosynthesis of secondary metabolites / Microbial metabolism in diverse environments / Biosynthesis of antibiotics / Carbon metabolism / Biosynthesis of amino acids	Amino acid transport and metabolism	Cytoplasmic
oprF	PA14_41570	PA1777	-25.3	3.8	annotated	NA	Cell wall/membrane/envelope biogenesis / Cell wall/membrane/envelope biogenesis	Outer Membrane
phzS	PA14_09400	PA4217	-25.2	5.6	annotated	NA	Coenzyme transport and metabolism / Energy production and conversion	Cytoplasmic
sspA	PA14_57530	PA4428	-25.2	5.4	annotated	NA	Posttranslational modification, protein turnover, chaperones	Cytoplasmic
iscS	PA14_14730	PA3814	-25.1	13.4	annotated	Thiamine metabolism / Metabolic pathways / Sulfur relay system	Amino acid transport and metabolism	Cytoplasmic
pyrE	PA14_70370	PA5331	-24.8	7.3	annotated	Pyrimidine metabolism / Metabolic pathways	Nucleotide transport and metabolism	Cytoplasmic
ygdP	PA14_04390	PA0336	-23.7	9.5	annotated	RNA degradation	Replication, recombination and repair / General function prediction only	Cytoplasmic
envZ	PA14_68680	PA5199	-23.7	6.8	annotated	Two-component system	Signal transduction mechanisms	Cytoplasmic Membrane
pyrF	PA14_26890	PA2876	-23.3	8.8	annotated	Pyrimidine metabolism / Metabolic pathways	Nucleotide transport and metabolism	Cytoplasmic
PA14_44480	NA	NA	-23	8.3	hypothetical	NA	NA	NA
PA14_59070	NA	NA	-22.4	2.2	hypothetical	NA	NA	NA
gidA	PA14_73370	PA5565	-22.4	5.3	annotated	NA	Cell cycle control, cell division, chromosome partitioning	Cytoplasmic
dadA	PA14_70040	PA5304	-22.2	4.6	annotated	Phenylalanine metabolism	Amino acid transport and metabolism	Cytoplasmic Membrane
rph	PA14_70420	PA5334	-21.1	8	annotated	NA	Translation, ribosomal structure and biogenesis	Cytoplasmic
panB	PA14_62580	PA4729	-20.9	5.6	annotated	Pantothenate and CoA biosynthesis / Metabolic pathways / Biosynthesis of secondary metabolites	Coenzyme transport and metabolism	Unknown
tatC	PA14_66980	PA5070	-20.9	4.6	annotated	Protein export / Bacterial secretion system	Intracellular trafficking, secretion, and vesicular transport	Cytoplasmic Membrane
pstB	PA14_70810	PA5366	-20.5	7.1	annotated	ABC transporters	Inorganic ion transport and metabolism	Cytoplasmic Membrane
PA14_00470	NA	NA	-20.4	3.5	hypothetical	NA	NA	NA
phzM	PA14_09490	PA4209	-20.2	9.3	annotated	NA	Translation, ribosomal structure and biogenesis	Cytoplasmic
phhB	PA14_53000	PA0871	-19.4	5.7	annotated	NA	Coenzyme transport and metabolism	Cytoplasmic
panD	PA14_62600	PA4731	-19.1	2.2	annotated	beta-Alanine metabolism / Pantothenate and CoA biosynthesis / Metabolic pathways / Biosynthesis of secondary metabolites	Coenzyme transport and metabolism	Unknown
